# Supplementary material for: Harnessing whole human liver ex situ normothermic perfusion for preclinical AAV vector evaluation
Source: Nat Commun. 2024 Mar 14;15:1876. doi: 10.1038/s41467-024-46194-y (PMC10940703; doi:10.1038/s41467-024-46194-y)
Supplement: Supplementary file 4 — Source Data [file 41467_2024_46194_MOESM4_ESM.xlsx]

## Sheet: Fig. 2a
Time (Days)	PV: flow	HA: flow	LLSG PV: flow	LLSG HA: flow	ERG PV: flow	ERG HA: flow	Pre/Plost Split
0	0.9	0.151					Pre
0.0625	1.05	0.45					Pre
0.104167	0.9	0.44					Pre
0.166667	0.91	0.411					Pre
0.229167	1.45	0.308					Pre
0.625	1.63	0.348					Pre
0.6875	1.6	0.414					Pre
1			0.36	0.075	0.74	0.067	Post
2			0.33	0.15	0.86	0.095	Post
3			0.32	0.162	0.92	0.117	Post
4			0.27	0.165	0.92	0.116	Post
5			0.29	0.186	0.82	0.129	Post
6			0.27	0.125	0.88	0.124	Post
7			0.25	0.122	0.55	0.106	Post
7.5			0.17	0.078

## Sheet: Fig. 2b
Time (days)	Whole Graft	LLSG	ERG	Pre/Plost Split
0	5.62			Pre
0.166667	0.33			Pre
0.833333	0.2			Pre
1		0.52	0.52	Post
2		0.48	0.4	Post
2.5		0.4	0.28	Post
3		0.5	0.32	Post
3.5		0.82	0.35	Post
4		0.79	0.39	Post
4.5		0.93	0.87	Post
5		1.78	0.96	Post
5.5		2.17	2.31	Post
6		6.34	7.17	Post
6.5		5.03	14.88	Post
7		3.82	28.07	Post
7.3		8.1		Post

## Sheet: Fig. 2c
Time (days)	Whole Graft	LLSG	ERG	Pre/Plost Split
0	0			Pre
0.166667	2.63158			Pre
0.833333	2.72446			Pre
1		2.20264	0.619835	Post
2		1.87225	2.52066	Post
2.5		2.64317	3.30579	Post
3		4.09062	2.50886	Post
3.5		4.40529	2.64463	Post
4		4.71995	1.35773	Post
4.5		4.40529	0.826446	Post
5		4.71995	2.12515	Post
5.5		4.40529	1.23967	Post
6		3.30396	0.354191	Post
6.5		2.42291	1.07438	Post
7		1.73065	0.590319	Post
7.5		0.881057		Post

## Sheet: Fig. 2e
Time (Days)	PV: flow	HA: flow	LLSG PV: flow	LLSG HA: flow	ERG PV: flow	ERG HA: flow	Pre/Plost Split
0	0.75	0.241					Pre
0.0416667	1.28	0.56					Pre
0.0833333	1.26	0.563					Pre
0.166667	1.03	0.56					Pre
0.5	1.21	0.621					Pre
0.666667	0.92	0.594					Pre
0.833333	1.39	0.317					Pre
1			0.23	0.19	1.01	0.097	Post
2			0.23	0.305	1.09	0.14	Post
3			0.22	0.274	1.19	0.158	Post
4			0.29	0.313	1.27	0.134	Post
5			0.23	0.316	1.3	0.14	Post
6			0.21	0.352	1.15	0.141	Post
7			0.22	0.375	1.24	0.153	Post
8			0.23	0.383	1.12	0.142	Post
8.5			0.14	0.331			Post
9					0.96	0.118	Post

## Sheet: Fig. 2f
Time (days)	Whole Graft	LLSG	ERG	Pre/Plost Split
0	6.61			Pre
0.166667	0.75			Pre
0.833333	0.53			Pre
1		3.12	2.04	Post
2		0.65	0.93	Post
2.5		0.78	0.81	Post
3		0.71	0.61	Post
3.5		0.97	0.62	Post
4		1.95	0.7	Post
4.5		2.26	1.17	Post
5		3.08	1.71	Post
5.5		3.01	1.3	Post
6		3.56	1.72	Post
6.5		2.88	1.44	Post
7		2.94	1.18	Post
7.5		2.84	1.04	Post
8		2.87	1.37	Post
8.5		8.47	1.7	Post
9.41667			5.18	Post

## Sheet: Fig. 2g
Time (days)	Whole Graft	LLSG	ERG	Pre/Plost Split
0	0			Pre
0.166667	0			Pre
0.833333	2.66606			Pre
1		2.79553	0.990753	Post
2		3.67412	3.03831	Post
2.5		2.05386	2.97226	Post
3		1.91693	2.97226	Post
3.5		1.82565	4.38762	Post
4		1.59744	4.09511	Post
4.5		2.05386	3.58558	Post
5		1.91693	2.97226	Post
5.5		1.14103	3.86865	Post
6		0.798722	2.77411	Post
6.5		1.14103	1.74561	Post
7		0.798722	0.990753	Post
7.5		0.798722	0.802038	Post
8		0.479233	0.528402	Post
8.5		0.570516	0.471787	Post
9			0.264201	Post

## Sheet: Fig. 3b Upper
Time (days)	Combined Vector Genomes			Estimation
0	1550000000	*estimated		Total Dose	3100000000000	vg
0.0208333	528000000			Perfusate Volume	2000	mL
1	133000000			[Perfusate]	1550000000	vg mL-1
2	121000000
3	131000000
4	124000000
5	106000000
6	103000000

## Sheet: Fig. 3b Bottom
Time (days)	AAV5	AAV8	AAV9	AAV-FT01	AAV-FT11	AAV-hu.Lvr06	AAV-SYD11	AAV-SYD12	AAV-LK03	AAV-LK03-REDH	AAV-SEQ-3	AAV8-Swap03	AAV8-Swap05	AAV8-Swap06
0	100	100	100	100	100	100	100	100	100	100	100	100	100	100
0.0208333	19.0216	39.6428	29.4832	45.3717	18.5597	61.2865	14.8916	11.2383	4.34961	52.0984	4.79006	24.4498	12.0161	25.0751
1	10.591	4.02632	0.130823	15.678	0.2782	23.9409	1.5905	0.485303	0.0559339	26.0756	0.216631	2.74944	1.30835	1.20648
2	13.3363	1.19286	0.056425	11.3389	0.266391	18.7722	1.061	0.2962	0.0482641	28.4377	0.119044	1.32596	0.546097	0.39894
3	16.5953	0.992342	0.0570754	12.1684	0.316271	18.6146	1.10657	0.265034	0.0479397	30.0535	0.123816	1.34446	0.430447	0.356403
4	16.6236	0.656574	0.0400132	10.765	0.227453	17.3048	0.919732	0.208603	0.0488107	29.1926	0.104043	0.931263	0.375337	0.296804
5	15.2565	0.534013	0.0579964	9.43913	0.252429	14.9145	0.811095	0.21387	0.0308167	23.523	0.111793	0.850093	0.268351	0.247785

## Sheet: Fig. 3c
Time (days)	Right Lobe	Left Lobe
2	1.64	2.52
3	1.94	1.49
4	1.25	2.03
5	1.05	3.75

## Sheet: Fig. 3d
Left Lobe	Day 2	Day 3	Day 4	Day 5
AAV5	7.5	8.3	5.7	4.1
AAV8	2.6	2.3	1.4	0.6
AAV9	1.7	1.1	0.6	0.3
AAV2-FT01	13.6	15.6	10.9	5.3
AAV2-FT11	0.7	0.6	0.3	0.2
AAV-hu.Lvr06	9.6	9.9	6.3	4.4
AAV-SYD11	12.4	12.6	13.2	12.3
AAV-SYD12	12.9	12.4	17.6	21.5
AAV-LK03	10	8.6	12.7	17.3
AAV-LK03-REDH	7.1	7.6	5.5	4.8
AAV-SEQ3	7.8	6.9	10	15.1
AAV8-Swap03	3.9	3.9	3.8	2.7
AAV8-Swap05	5.7	5.8	8	8.2
AAV8-Swap06	4.6	4.5	4	3.2
Right Lobe	Day 2	Day 3	Day 4	Day 5
AAV5	7.1	7.7	4.4	5.4
AAV8	1.4	0.9	0.7	0.7
AAV9	1.2	0.7	0.5	0.4
AAV2-FT01	3.2	3	2.3	2.5
AAV2-FT11	0.8	0.6	0.5	0.4
AAV-hu.Lvr06	2	1.3	1	1
AAV-SYD11	15.4	13.9	16.3	19.2
AAV-SYD12	17.6	17.9	19.3	21
AAV-LK03	16.8	21.7	21.2	16.6
AAV-LK03-REDH	2	1.3	0.9	1
AAV-SEQ3	12.2	14.4	14.5	12.5
AAV8-Swap03	5.3	3.4	3.8	4.2
AAV8-Swap05	9.2	8.2	9.5	9.6
AAV8-Swap06	5.8	4.9	4.9	5.5

[truncated: 29 more sheets: Fig. 3e, Fig. 4b Upper, Fig. 4b Bottom, Fig. 4c, Fig. 4d, Fig. 4e, S Fig. 1, S Fig. 2, S Fig. 3, S. Fig 4, S. Fig. 5, S. Fig 6, S. Fig 8, S. Fig 9, S. Fig 10, S. Fig 11, S. Fig 12, S. Fig 13, S. Fig 15, S. Fig 16 …]
